# Supplementary material for: Biased Recognition of Surprised Facial Expressions Following Awake Craniotomy of a Right Temporal Lobe Tumor
Source: Front Psychol. 2019 Aug 20;10:1908. doi: 10.3389/fpsyg.2019.01908 (PMC6710401; doi:10.3389/fpsyg.2019.01908)
Supplement: Supplementary file 1 [file Table_1.XLSX]

## Sheet: Data
	Table 1. Partial score for each facial expression per stimuli
	Based on the controls subjects' response, the following score is calculated in each facial expression per each stimulus.
		Stim_No.	Responded to
			Surprise	Fear	Disgust	Anger	Happiness	Sadness	Neutral
	Pre_Surgery (1st trial)	No_01	1	0	0	0	0	0	0
		No_02	0.952381	0.047619	0	0	0	0	0
		No_03	0.952381	0	0	0	0	0	0.047619
		No_04	1	0	0	0	0	0	0
		No_05	0.904762	0	0	0	0	0	0.0952381
		No_06	0.952381	0	0	0	0	0	0.047619
		No_07	1	0	0	0	0	0	0
		No_08	0.571429	0.142857	0	0	0.0952381	0.047619	0.142857
		No_09	0.619048	0.333333	0	0.047619	0	0	0
		No_10	0.666667	0.238095	0.047619	0.047619	0	0	0
		No_11	0.619048	0.190476	0	0.142857	0	0	0.047619
		No_12	0.904762	0.047619	0	0.047619	0	0	0
		No_13	0.904762	0	0	0	0.0952381	0	0
		No_14	0.904762	0.0952381	0	0	0	0	0
		No_15	0.904762	0.0952381	0	0	0	0	0
		No_16	0.380952	0.380952	0.142857	0.0952381	0	0	0
		No_17	0.0952381	0.47619	0	0.047619	0	0.380952	0
		No_18	0.238095	0.238095	0.190476	0.285714	0	0.047619	0
		No_19	0	0	0.857143	0.047619	0	0	0.0952381
		No_20	0.047619	0	0.714286	0.190476	0	0.047619	0
		No_21	0	0	0.52381	0.047619	0.047619	0	0.380952
		No_22	0	0.047619	0.52381	0.238095	0.047619	0	0.142857
		No_23	0	0.047619	0.380952	0.0952381	0	0.190476	0.285714
		No_24	0.047619	0.142857	0.47619	0	0	0.333333	0
		No_25	0	0	0.333333	0.666667	0	0	0
		No_26	0	0	0	1	0	0	0
		No_27	0	0	0.380952	0.619048	0	0	0
		No_28	0.190476	0.047619	0.0952381	0.619048	0	0	0.047619
		No_29	0.047619	0	0.190476	0.761905	0	0	0
		No_30	0	0.047619	0.238095	0.714286	0	0	0
		No_31	0	0	0.190476	0.809524	0	0	0
		No_32	0	0	0.047619	0.952381	0	0	0
		No_33	0	0	0.0952381	0.857143	0	0	0.047619
		No_34	0.0952381	0.0952381	0.190476	0.571429	0	0	0.047619
		No_35	0	0	0.047619	0.809524	0	0	0.142857
		No_36	0	0	0.285714	0.190476	0.047619	0	0.47619
		No_37	0	0	0.333333	0.0952381	0.142857	0	0.428571
		No_38	0.047619	0	0.0952381	0.047619	0	0	0.809524
		No_39	0	0.047619	0.047619	0.190476	0	0	0.714286
		No_40	0.047619	0	0	0.238095	0	0	0.714286
		No_41	0	0	0	0	1	0	0
		No_42	0	0	0	0	1	0	0
		No_43	0	0	0	0	0.714286	0	0.285714
		No_44	0	0	0	0	0.952381	0	0.047619
		No_45	0.142857	0	0	0	0.857143	0	0
		No_46	0.047619	0	0	0	0.952381	0	0
		No_47	0	0	0	0	1	0	0
		No_48	0	0	0	0	0	1	0
		No_49	0	0	0.238095	0	0	0.761905	0
		No_50	0	0	0	0	0	0.857143	0.142857
		No_51	0	0	0.047619	0	0	0.952381	0
		No_52	0	0.0952381	0.190476	0	0	0.666667	0.047619
		No_53	0	0.0952381	0.142857	0	0	0.761905	0
		No_54	0	0	0.0952381	0	0	0.904762	0
		Stim_No.	Responded to
			Surprise	Fear	Disgust	Anger	Happiness	Sadness	Neutral
	Post_Surgery (2nd trial)	No_01	0.952381	0	0	0.047619	0	0	0
		No_02	1	0	0	0	0	0	0
		No_03	1	0	0	0	0	0	0
		No_04	0.952381	0.047619	0	0	0	0	0
		No_05	0.904762	0	0	0	0	0	0.0952381
		No_06	0.952381	0	0	0	0	0	0.047619
		No_07	0.904762	0.0952381	0	0	0	0	0
		No_08	0.761905	0	0	0	0.047619	0	0.190476
		No_09	0.52381	0.190476	0.190476	0.0952381	0	0	0
		No_10	0.714286	0.142857	0.047619	0.0952381	0	0	0
		No_11	0.904762	0.0952381	0	0	0	0	0
		No_12	0.952381	0	0	0	0.047619	0	0
		No_13	0.952381	0.047619	0	0	0	0	0
		No_14	0.904762	0.0952381	0	0	0	0	0
		No_15	0.428571	0.52381	0	0.047619	0	0	0
		No_16	0.285714	0.428571	0.190476	0.047619	0	0.047619	0
		No_17	0.142857	0.52381	0.047619	0.047619	0	0.238095	0
		No_18	0.190476	0.238095	0.142857	0.428571	0	0	0
		No_19	0	0	0.0952381	0.904762	0	0	0
		No_20	0	0.047619	0.047619	0.904762	0	0	0
		No_21	0	0.047619	0.142857	0.809524	0	0	0
		No_22	0.0952381	0	0.142857	0.761905	0	0	0
		No_23	0	0	0.190476	0.809524	0	0	0
		No_24	0	0.047619	0.238095	0.714286	0	0	0
		No_25	0	0	0.238095	0.761905	0	0	0
		No_26	0	0.047619	0	0.952381	0	0	0
		No_27	0	0	0.0952381	0.904762	0	0	0
		No_28	0.142857	0	0.0952381	0.619048	0	0	0.142857
		No_29	0	0	0.142857	0.47619	0	0	0.380952
		No_30	0	0.047619	0.857143	0.0952381	0	0	0
		No_31	0	0.0952381	0.571429	0.238095	0	0	0.0952381
		No_32	0	0	0.380952	0.190476	0.047619	0	0.380952
		No_33	0	0	0.428571	0.190476	0	0	0.380952
		No_34	0	0	0.333333	0.047619	0.047619	0.285714	0.285714
		No_35	0	0.333333	0.428571	0	0	0.238095	0
		No_36	0	0	0.428571	0.047619	0.047619	0	0.47619
		No_37	0	0	0.333333	0	0.190476	0	0.47619
		No_38	0	0	0.047619	0.047619	0	0	0.904762
		No_39	0	0	0.142857	0.0952381	0	0	0.761905
		No_40	0.047619	0	0.047619	0.142857	0.047619	0	0.714286
		No_41	0	0	0	0	1	0	0
		No_42	0	0	0	0	1	0	0
		No_43	0	0	0	0	0.666667	0	0.333333
		No_44	0	0	0	0	1	0	0
		No_45	0	0.047619	0	0	0.952381	0	0
		No_46	0	0	0	0	1	0	0
		No_47	0	0	0	0	1	0	0
		No_48	0	0	0	0	0	1	0
		No_49	0	0	0.333333	0.047619	0	0.619048	0
		No_50	0.047619	0	0.047619	0	0	0.809524	0.0952381
		No_51	0	0.047619	0.0952381	0	0	0.857143	0
		No_52	0	0	0.238095	0	0	0.714286	0.047619
		No_53	0	0.0952381	0.0952381	0	0	0.809524	0
		No_54	0	0	0.047619	0.047619	0	0.904762	0
