# Supplementary material for: Biased Recognition of Surprised Facial Expressions Following Awake Craniotomy of a Right Temporal Lobe Tumor
Source: Front Psychol. 2019 Aug 20;10:1908. doi: 10.3389/fpsyg.2019.01908 (PMC6710401; doi:10.3389/fpsyg.2019.01908)
Supplement: Supplementary file 2 [file Table_2.XLSX]

## Sheet: Data
Table 2. Partial score per subjects
Calculating from Table 1, following the partial score is assigned to each response.
Contrl Subjects																					Pt	Pt_reaction
No_01	No_02	No_03	No_04	No_05	No_06	No_07	No_08	No_09	No_10	No_11	No_12	No_13	No_14	No_15	No_16	No_17	No_18	No_19	No_20	No_21
1	1	1	1	1	1	1	1	1	1	1	1	1	1	1	1	1	1	1	1	1	1	Sup
1	1	1	1	1	1	1	1	1	1	1	1	1	1	1	1	0.05	1	1	1	1	1	Sup
1	1	1	0.05	1	1	1	1	1	1	1	1	1	1	1	1	1	1	1	1	1	1	Sup
1	1	1	1	1	1	1	1	1	1	1	1	1	1	1	1	1	1	1	1	1	1	Sup
1	1	1	0.105263	1	1	1	1	1	1	1	1	1	1	1	1	1	0.105263	1	1	1	1	Sup
1	1	1	0.05	1	1	1	1	1	1	1	1	1	1	1	1	1	1	1	1	1	0.05	Neu
1	1	1	1	1	1	1	1	1	1	1	1	1	1	1	1	1	1	1	1	1	0	Fear
1	0.25	1	0.25	0.25	1	0.166667	1	1	0.166667	1	1	0.25	0.25	1	1	1	0.25	1	1	0.0833333	1	Sup
0.538462	1	1	1	1	0.538462	0.0769231	1	1	1	1	0.538462	0.538462	0.538462	1	1	1	1	0.538462	1	0.538462	0.538462	Fear
1	1	1	1	1	0.357143	1	1	0.357143	1	1	1	0.357143	0.357143	0.357143	1	1	1	1	0.0714286	0.0714286	1	Sup
1	1	1	1	0.307692	0.307692	0.0769231	1	0.307692	1	0.230769	0.230769	0.230769	1	1	1	0.307692	1	1	1	1	1	Sup
1	1	1	1	1	1	1	1	0.0526316	1	1	0.0526316	1	1	1	1	1	1	1	1	1	1	Sup
1	1	1	1	1	1	1	1	0.105263	0.105263	1	1	1	1	1	1	1	1	1	1	1	0	Neu
1	1	1	1	1	0.105263	1	1	1	1	1	1	1	0.105263	1	1	1	1	1	1	1	1	Sup
1	1	1	1	1	1	1	1	1	1	1	1	0.105263	1	1	1	0.105263	1	1	1	1	1	Sup
1	1	0.375	0.25	1	1	1	1	1	0.375	1	0.375	1	1	1	0.25	1	1	1	1	1	1	Fear
0.8	0.8	0.8	0.8	1	1	1	1	1	0.8	1	1	1	1	0.8	0.1	0.8	0.8	1	0.2	0.2	0.8	Sad
0.666667	0.833333	1	0.833333	0.833333	0.666667	1	0.166667	0.833333	1	1	0.833333	1	0.833333	0.833333	0.833333	0.833333	0.666667	0.666667	1	0.833333	0.833333	Fear
1	1	1	1	1	1	1	1	1	1	1	1	1	0.111111	1	1	1	0.111111	1	0.0555556	1	1	Dis
1	1	0.266667	1	1	0.266667	1	0.0666667	1	0.266667	0.266667	1	1	1	1	1	0.0666667	1	1	1	1	1	Dis
1	0.727273	1	1	1	1	0.727273	1	1	0.0909091	1	0.727273	0.727273	0.727273	1	1	0.727273	0.727273	0.727273	0.0909091	1	0.727273	Neu
0.0909091	0.454545	0.454545	1	0.454545	1	1	1	1	0.0909091	1	0.272727	0.454545	1	0.272727	1	1	0.272727	1	0.454545	1	1	Dis
1	0.75	1	1	0.5	0.75	0.75	1	0.5	1	0.75	1	0.5	0.5	0.75	1	1	0.125	0.25	0.25	0.75	0.75	Neu
0.7	1	0.7	0.7	1	0.3	0.3	1	0.7	1	0.3	1	1	1	0.7	0.7	1	1	1	0.7	0.1	1	Dis
0.5	0.5	1	0.5	0.5	1	0.5	1	1	1	1	0.5	1	1	0.5	1	1	1	1	1	1	1	Ang
1	1	1	1	1	1	1	1	1	1	1	1	1	1	1	1	1	1	1	1	1	1	Ang
1	1	1	0.615385	1	1	1	0.615385	1	0.615385	1	0.615385	1	0.615385	0.615385	0.615385	0.615385	1	1	1	1	1	Ang
1	1	1	0.153846	0.307692	0.0769231	1	0.153846	1	1	1	0.307692	1	1	0.307692	1	0.0769231	1	1	1	0.307692	0.307692	Sup
1	1	1	0.0625	1	0.25	1	0.25	1	1	0.25	1	1	1	1	0.25	1	1	1	1	1	1	Ang
0.333333	1	1	0.0666667	1	1	1	0.333333	0.333333	1	1	1	1	1	0.333333	1	1	0.333333	1	1	1	1	Ang
1	0.235294	1	1	1	1	1	0.235294	1	1	1	0.235294	1	1	1	1	1	1	1	1	0.235294	1	Ang
1	1	1	1	1	1	1	1	1	1	1	1	1	1	1	1	1	1	1	0.05	1	1	Ang
1	0.0555556	1	1	1	1	1	1	0.111111	1	1	0.111111	1	1	1	1	1	1	1	1	1	1	Ang
1	1	1	1	0.166667	0.333333	1	0.333333	1	1	1	1	1	0.333333	0.0833333	1	0.333333	0.166667	1	0.166667	0.166667	1	Ang
1	1	1	0.176471	1	1	1	1	1	1	1	0.176471	1	1	1	1	0.0588235	1	1	1	0.176471	0.0588235	Dis
0.6	1	0.4	1	0.6	1	1	0.6	0.1	1	0.6	1	0.6	1	0.4	1	1	1	0.4	0.6	0.4	0.6	Dis
1	0.222222	0.777778	0.777778	0.333333	0.777778	1	1	0.777778	0.333333	0.777778	1	1	1	1	0.222222	1	1	0.333333	0.777778	0.777778	0.333333	Hap
1	1	0.0588235	1	1	1	1	0.0588235	0.117647	1	1	1	1	1	1	1	1	1	1	0.117647	1	0.0588235	Ang
1	1	0.266667	0.0666667	0.0666667	1	1	1	0.266667	1	1	1	1	0.266667	1	1	1	1	0.266667	1	1	1	Neu
0.333333	1	1	1	0.0666667	1	1	1	0.333333	1	0.333333	1	0.333333	0.333333	1	1	1	1	1	1	1	1	Neu
1	1	1	1	1	1	1	1	1	1	1	1	1	1	1	1	1	1	1	1	1	1	Hap
1	1	1	1	1	1	1	1	1	1	1	1	1	1	1	1	1	1	1	1	1	1	Hap
1	1	1	0.4	1	0.4	1	1	1	1	0.4	1	0.4	1	0.4	1	1	0.4	1	1	1	0.4	Neu
1	1	1	0.05	1	1	1	1	1	1	1	1	1	1	1	1	1	1	1	1	1	1	Hap
1	1	1	1	1	0.166667	1	1	1	1	1	1	0.166667	0.166667	1	1	1	1	1	1	1	1	Hap
1	1	1	1	1	1	1	1	1	1	1	1	1	1	1	1	1	1	1	0.05	1	1	Hap
1	1	1	1	1	1	1	1	1	1	1	1	1	1	1	1	1	1	1	1	1	1	Hap
1	1	1	1	1	1	1	1	1	1	1	1	1	1	1	1	1	1	1	1	1	1	Sad
0.3125	1	1	1	0.3125	1	1	1	1	0.3125	1	0.3125	1	1	1	1	1	1	1	1	0.3125	1	Sad
1	1	1	1	1	1	1	1	1	1	1	1	1	1	0.166667	1	0.166667	1	1	1	0.166667	1	Sad
1	1	1	1	1	1	1	1	1	0.05	1	1	1	1	1	1	1	1	1	1	1	1	Sad
1	1	0.285714	1	0.285714	0.0714286	1	0.142857	1	1	1	1	1	1	1	1	0.285714	0.142857	0.285714	1	1	0.285714	Dis
1	1	0.1875	1	1	1	1	1	1	0.1875	1	1	1	0.125	0.1875	1	1	0.125	1	1	1	1	Sad
1	1	0.105263	1	1	1	0.105263	1	1	1	1	1	1	1	1	1	1	1	1	1	1	0.105263	Dis
Contrl Subjects																					Pt	Pt_reaction
No_01	No_02	No_03	No_04	No_05	No_06	No_07	No_08	No_09	No_10	No_11	No_12	No_13	No_14	No_15	No_16	No_17	No_18	No_19	No_20	No_21
1	1	1	1	1	1	1	0.05	1	1	1	1	1	1	1	1	1	1	1	1	1	1	Sup
1	1	1	1	1	1	1	1	1	1	1	1	1	1	1	1	1	1	1	1	1	1	Sup
1	1	1	1	1	1	1	1	1	1	1	1	1	1	1	1	1	1	1	1	1	1	Sup
1	1	1	1	1	1	1	1	1	1	1	1	0.05	1	1	1	1	1	1	1	1	1	Sup
1	1	1	0.105263	1	1	1	1	1	1	1	1	1	1	1	1	1	0.105263	1	1	1	1	Sup
1	1	1	1	1	1	1	0.05	1	1	1	1	1	1	1	1	1	1	1	1	1	1	Sup
1	1	1	1	1	1	1	1	1	1	1	1	1	1	1	1	0.105263	1	0.105263	1	1	1	Sup
1	0.25	1	0.25	1	1	1	1	1	1	1	1	1	1	0.25	1	1	0.25	0.0625	1	1	1	Sup
1	1	1	1	0.363636	0.363636	1	0.363636	1	0.181818	1	1	0.363636	0.363636	1	1	0.363636	0.363636	0.363636	1	0.181818	1	Sup
1	1	1	1	1	1	1	1	0.2	0.133333	0.133333	1	1	0.2	1	1	0.0666667	0.2	1	1	1	1	Sup
1	0.105263	1	1	1	1	1	1	1	1	1	1	1	1	1	1	1	1	1	0.105263	1	1	Sup
1	1	1	1	1	1	1	1	1	0.05	1	1	1	1	1	1	1	1	1	1	1	1	Sup
1	1	1	1	1	0.05	1	1	1	1	1	1	1	1	1	1	1	1	1	1	1	1	Sup
1	1	1	0.105263	1	1	1	1	1	1	1	1	1	1	1	1	0.105263	1	1	1	1	1	Sup
1	0.818182	0.818182	1	1	1	0.818182	0.818182	1	0.0909091	0.818182	0.818182	1	1	1	0.818182	0.818182	1	1	1	0.818182	0.818182	Sup
1	0.666667	0.444444	1	1	1	0.666667	0.444444	1	0.111111	0.666667	0.444444	1	1	0.666667	0.666667	1	0.444444	1	0.666667	0.111111	0.666667	Sup
0.454545	0.454545	0.454545	1	0.454545	1	0.272727	1	1	0.272727	1	1	1	1	1	0.0909091	1	0.454545	1	0.272727	0.0909091	1	Fear
0.555556	0.444444	1	0.444444	0.555556	1	1	0.333333	0.555556	1	1	0.555556	1	0.555556	0.444444	1	0.333333	0.333333	1	0.444444	1	0.444444	Sup
1	1	1	1	1	1	1	0.105263	0.105263	1	1	1	1	1	1	1	1	1	1	1	1	1	Ang
1	1	1	1	1	1	1	1	0.0526316	1	1	1	1	1	1	1	1	1	1	0.0526316	1	1	Ang
0.176471	1	1	0.176471	1	1	1	1	1	1	1	1	1	1	1	1	1	0.176471	1	1	0.0588235	1	Ang
1	1	1	0.125	1	0.1875	1	1	1	1	1	1	1	1	0.125	1	1	0.1875	1	1	0.1875	1	Ang
0.235294	1	1	0.235294	1	1	1	0.235294	1	1	1	1	1	1	1	0.235294	1	1	1	1	1	1	Ang
0.333333	1	1	1	1	0.333333	1	1	0.333333	1	1	1	1	1	0.333333	1	0.333333	1	1	1	0.0666667	1	Ang
0.3125	0.3125	1	0.3125	1	1	1	1	1	1	1	1	1	1	0.3125	1	1	1	0.3125	1	1	1	Ang
1	0.05	1	1	1	1	1	1	1	1	1	1	1	1	1	1	1	1	1	1	1	1	Ang
0.105263	1	1	1	1	1	1	1	1	1	1	1	1	1	1	1	0.105263	1	1	1	1	1	Ang
1	1	1	1	1	1	1	0.230769	0.153846	1	1	0.153846	1	0.230769	0.230769	1	0.230769	1	0.230769	1	0.230769	1	Ang
1	1	1	0.8	1	0.8	0.8	0.3	0.8	1	1	0.8	1	1	0.8	0.8	1	0.3	1	0.3	0.8	1	Ang
1	1	1	1	1	1	1	1	1	1	0.111111	1	1	1	0.0555556	1	1	1	1	0.111111	1	1	Dis
1	1	1	1	0.166667	0.416667	1	0.166667	1	1	0.416667	0.166667	1	0.416667	1	0.166667	1	0.416667	0.416667	1	1	1	Dis
0.5	1	0.125	1	1	1	1	1	1	1	0.5	1	0.5	1	1	1	1	1	0.5	1	1	1	Dis
1	1	0.444444	1	0.888889	1	1	0.888889	1	1	0.444444	0.888889	0.444444	0.888889	0.888889	0.888889	0.888889	0.888889	0.444444	1	1	0.888889	Neu
1	1	1	1	0.857143	0.857143	0.857143	1	0.857143	0.857143	0.142857	0.857143	1	0.857143	0.857143	0.142857	0.857143	0.857143	0.857143	0.857143	1	0.857143	Sad
0.777778	0.555556	1	0.555556	1	0.777778	0.777778	1	0.555556	1	1	1	0.777778	0.777778	1	0.555556	1	1	0.777778	0.555556	0.777778	1	Dis
0.9	0.9	0.9	1	1	0.9	1	1	0.9	0.1	0.1	0.9	1	1	1	1	1	1	0.9	0.9	0.9	0.9	Dis
0.7	1	0.7	1	0.4	0.7	1	1	1	0.4	0.7	0.7	1	0.4	1	1	1	1	0.4	0.7	0.7	0.7	Dis
1	1	1	1	1	1	1	1	1	1	1	1	1	1	1	1	1	1	1	0.0526316	0.0526316	1	Neu
0.125	1	1	1	0.125	1	1	0.1875	1	0.1875	1	1	1	1	1	1	1	1	1	0.1875	1	1	Neu
0.0666667	1	1	0.2	0.0666667	1	1	1	1	1	1	1	0.2	0.2	1	0.0666667	1	1	1	1	1	1	Neu
1	1	1	1	1	1	1	1	1	1	1	1	1	1	1	1	1	1	1	1	1	1	Hap
1	1	1	1	1	1	1	1	1	1	1	1	1	1	1	1	1	1	1	1	1	1	Hap
0.5	1	1	1	1	0.5	1	1	0.5	1	0.5	0.5	1	1	1	1	0.5	0.5	1	1	1	1	Hap
1	1	1	1	1	1	1	1	1	1	1	1	1	1	1	1	1	1	1	1	1	1	Hap
1	1	1	1	1	1	1	1	1	1	1	1	0.05	1	1	1	1	1	1	1	1	1	Hap
1	1	1	1	1	1	1	1	1	1	1	1	1	1	1	1	1	1	1	1	1	1	Hap
1	1	1	1	1	1	1	1	1	1	1	1	1	1	1	1	1	1	1	1	1	1	Hap
1	1	1	1	1	1	1	1	1	1	1	1	1	1	1	1	1	1	1	1	1	1	Sad
1	0.538462	0.538462	1	1	1	1	1	0.538462	0.538462	1	0.538462	1	0.538462	1	1	1	0.538462	1	1	0.0769231	1	Sad
1	1	1	1	1	1	1	0.0588235	1	1	0.0588235	1	1	1	0.117647	1	0.117647	1	1	1	1	1	Sad
1	1	1	0.111111	1	1	1	0.0555556	1	1	1	0.111111	1	1	1	1	1	1	1	1	1	1	Sad
1	1	0.333333	1	0.333333	0.0666667	1	1	1	1	0.333333	1	1	1	1	1	1	0.333333	1	0.333333	1	1	Sad
1	1	1	1	1	1	1	1	1	0.117647	1	1	0.117647	1	1	1	1	0.117647	1	1	0.117647	1	Sad
1	1	1	1	1	1	1	0.0526316	1	1	0.0526316	1	1	1	1	1	1	1	1	1	1	1	Sad
