# Supplementary material for: Biased Recognition of Surprised Facial Expressions Following Awake Craniotomy of a Right Temporal Lobe Tumor
Source: Front Psychol. 2019 Aug 20;10:1908. doi: 10.3389/fpsyg.2019.01908 (PMC6710401; doi:10.3389/fpsyg.2019.01908)
Supplement: Supplementary file 3 [file Table_3.XLSX]

## Sheet: Data
Table 3. Summation of partial score in each facial expressions per subjects
Calculating from Table 2, each partial score is summed up for each facial expressions. Table 3c is subtracted Post-surgery from Pre-surgery and is raw data of Figure 3.
a. Pre-surgery
	Contrl Subjects																					Pt	Ctr_Avg	Ctr_SD
	No_01	No_02	No_03	No_04	No_05	No_06	No_07	No_08	No_09	No_10	No_11	No_12	No_13	No_14	No_15	No_16	No_17	No_18	No_19	No_20	No_21
Surprise	15	15.8333	15	11.0625	15.3744	11.1667	13	16.1255	11	13	15	13.141	10.1667	11.1667	15.141	15.8333	12	14	14	15.4167	12.6077	11.3077	13.5731	1.90612
Fear	0.629371	0	0	0.9	1.62436	3.60856	1.3	1.14286	3.5508	0	1.3	1.53846	3.25087	4.2092	1.35714	0	2.37321	0.559524	2.53846	0	2.53846	2.37179	1.54387	1.33104
Disgust	6.4125	3.73529	4.73126	7.11368	5.69821	5.02778	3.60526	7.52119	5.33987	4.54038	4.62778	6.14929	3.6	3.94872	4.63622	5.86538	5.29326	3	4.95238	2.61685	5.32557	5.0498	4.94004	1.27388
Anger	9.33333	8.67677	13.4467	5.25	8.45455	8.26667	11.0769	5	9.6	11.2667	11.8308	5.2834	13.0186	9.6	6.4	9.57222	7	9	11.9167	10.851	7.47143	9.05882	9.15789	2.48865
Happiness	7	7	7	5	7.33333	5	7.16667	7	7.20526	7.78708	6	7	5	6	6	7	7	6	7.33333	6	7	6.33333	6.56313	0.833775
Sadness	7.5	7.8	5.5	8.5	5.5	6	6	6.16667	8.2	4.8	7	6	7.5	6.5	6.5	7.7	5.86667	5.8	6	7.7	5.08333	5.8	6.55317	1.06183
Neutral	3	5.78283	1	4.08173	1	5.29835	6.5542	3	0	4	3.15	6.17647	4.12727	3.83838	5.67273	4	5.89394	6.86637	2.72727	2	4.09314	3.92727	3.91727	1.91027
b. Post-surgery
	Contrl Subjects																					Pt	Ctr_Avg	Ctr_SD
	No_01	No_02	No_03	No_04	No_05	No_06	No_07	No_08	No_09	No_10	No_11	No_12	No_13	No_14	No_15	No_16	No_17	No_18	No_19	No_20	No_21
Surprise	14	13.9293	14.8182	11.5694	13.0667	12	15.7576	11.877	13	11.2727	14.4848	14.8182	12	12.2308	14.2361	15.4848	10.8182	10	11.2308	14.3838	14.049	15.9293	13.0965	1.65203
Fear	3.33333	0.155263	0	3.10526	3.08586	4.19141	0.777778	1.05556	3.75556	0	1	1.55556	4.35906	4.89697	2.05556	0.166667	2.21053	1.31765	3.88304	1.15789	0.903268	1	2.04601	1.58578
Disgust	6.82953	6.75096	6.91624	4.83538	3.33333	4.12083	3	5.0221	6.08354	5.84361	2.09216	5.84786	3	2.53846	2.64583	1.3262	4.20223	4.67718	2.57614	5.47346	6.90515	5.6	4.47715	1.76848
Anger	6.625	9	12.4444	6.2	11.125	9.41667	11	7.05	6	12.5172	13.901	9	13.1444	10.6167	6	10	8	8.41667	11.3611	9.11111	7.40228	11	9.44436	2.4326
Happiness	6	7	7.125	7	7.4	6	7	7	6	7.55	6	6	6	7.4	7	7.20952	6	6	7.4625	7	7	7	6.72129	0.602687
Sadness	7.45455	7.0101	5.45455	6.55556	7.31169	6	7	4	6.55556	5.85714	4	5	6	6.85714	6	7.55556	6.85714	4.45455	7.85714	7.4127	5.11111	7.85714	6.20497	1.17094
Neutral	1.5	4.25	3	6.15526	2.88889	6.22381	7.65714	6.33632	6.15714	2	3.5	6.2127	4	3.88889	9.14445	6.68889	7.73731	8.60129	3	1	2.8	3.88889	4.89248	2.39092
c. Subtraction (Post-Pre)
	Contrl Subjects																					Pt	Ctr_Avg	Ctr_SD
	No_01	No_02	No_03	No_04	No_05	No_06	No_07	No_08	No_09	No_10	No_11	No_12	No_13	No_14	No_15	No_16	No_17	No_18	No_19	No_20	No_21
Surprise	-1	-1.90404	-0.181818	0.506944	-2.30769	0.833333	2.75758	-4.24848	2	-1.72727	-0.515152	1.67716	1.83333	1.0641	-0.904915	-0.348485	-1.18182	-4	-2.76923	-1.03283	1.44126	4.6216	-0.476573	1.94325
Fear	2.70396	0.155263	0	2.20526	1.4615	0.582854	-0.522222	-0.0873016	0.204755	0	-0.3	0.017094	1.10819	0.687769	0.698413	0.166667	-0.162686	0.758123	1.34458	1.15789	-1.63519	-1.37179	0.502139	0.960008
Disgust	0.417028	3.01567	2.18498	-2.2783	-2.36488	-0.906944	-0.605263	-2.49909	0.743666	1.30322	-2.53562	-0.301427	-0.6	-1.41026	-1.99038	-4.53918	-1.09102	1.67718	-2.37624	2.85661	1.57958	0.550199	-0.462889	2.04636
Anger	-2.70833	0.323232	-1.00226	0.95	2.67045	1.15	-0.0769231	2.05	-3.6	1.25051	2.07028	3.7166	0.125796	1.01667	-0.4	0.427778	1	-0.583333	-0.555556	-1.7399	-0.0691466	1.94118	0.286469	1.71729
Happiness	-1	0	0.125	2	0.0666667	1	-0.166667	0	-1.20526	-0.237081	0	-1	1	1.4	1	0.209524	-1	0	0.129167	1	0	0.666667	0.158159	0.838212
Sadness	-0.0454545	-0.789899	-0.0454545	-1.94444	1.81169	0	1	-2.16667	-1.64444	1.05714	-3	-1	-1.5	0.357143	-0.5	-0.144444	0.990476	-1.34545	1.85714	-0.287302	0.0277778	2.05714	-0.3482	1.29679
Neutral	-1.5	-1.53283	2	2.07353	1.88889	0.925458	1.10295	3.33632	6.15714	-2	0.35	0.0362278	-0.127273	0.0505051	3.47172	2.68889	1.84337	1.73492	0.272727	-1	-1.29314	-0.0383838	0.97521	2.00237
